# Supplementary material for: Dataset on applying HPMC polymer to improve encapsulation efficiency and stability of the fish oil: In vitro evaluation
Source: Data Brief. 2020 Aug 4;32:106111. doi: 10.1016/j.dib.2020.106111 (PMC7452702; doi:10.1016/j.dib.2020.106111)
Supplement: Supplementary file 1 [file mmc1.xlsx]

## Sheet: Summary
Formulation	Total Oil extracted (g)			Oil in the microcapsule (Pay Load) %			Surface Oil (g)
	Trial 1	Trial 2	Trial 3	Trial 1	Trial 2	Trial 3	Trial 1	Trial 2	Trial 3
BF1-SD	0.174	0.17	0.173	61.4	59.5	60.4	0.056	0.0573	0.0552
BF2-SD	0.178	0.182	0.177	63	63.9	62.3	0.061	0.0625	0.0604
BF3-SD	0.189	0.187	0.186	65.69	64.6	64.7	0.065	0.0678	0.064
BF4-SD	0.189	0.191	0.191	67.5	66.4	66.66	0.073	0.0716	0.072
		Formulation	Surface oil %			% EE
			Trial 1	Trial 2	Trial 3	Trial 1	Trial 2	Trial 3
		BF1-SD	5.6	5.73	5.52	67.87	66.32	68.13
		BF2-SD	6.1	6.25	6.04	65.8	65.73	65.89
		BF3-SD	6.8	6.8	7	63.93	63.6	62.44
		BF4-SD	7.3	7.16	7.2	61.52	62.55	62.33

## Sheet: BF1
Total Oil Content
Empty vial	Wmc	Wbuff	Wsol	Empty Container	Wext	Woil	Wtotal	Pay load %
13.681	0.284	10.117	19.079	13.983	1.423	0.013	0.174299	61.3728
13.681	0.286	10.121	19.083	13.983	1.458	0.013	0.17015	59.4931
13.681	0.287	10.123	19.082	13.983	1.432	0.013	0.17323	60.359
	Surface oil Content
	Empty Petridish	Petridish + Sample	Surface oil	% Surface oil	% EE
	37.68	0.056	0.056	5.6	67.8712
	37.68	0.0573	0.0573	5.73	66.3239
	37.68	0.0552	0.0552	5.52	68.1349

## Sheet: BF2
Total Oil Content
Empty vial	Wmc	Wbuff	Wsol	Empty Container	Wext	Woil	Wtotal	Pay load %
13.685	0.283	10.19	18.985	13.775	1.49	0.014	0.178383	63.0327
13.685	0.285	10.193	18.993	13.775	1.458	0.014	0.182374	63.991
13.685	0.284	10.195	18.995	13.775	1.502	0.014	0.177051	62.3418
	Surface oil Content
	Empty Petridish	Petridish + Sample	Surface oil	% Surface oil	% EE
	50.754	0.061	0.061	6.1	65.8038
	50.754	0.0625	0.0625	6.25	65.7299
	50.754	0.0604	0.0604	6.04	65.8855

## Sheet: BF3
Total Oil content
Empty vial	Wmc	Wbuff	Wsol	Empty Container	Wext	Woil	Wtotal	Pay load %
13.642	0.287	10.132	18.596	13.614	1.381	0.014	0.188518	65.6859
13.642	0.289	10.138	18.602	13.614	1.394	0.014	0.186821	64.6438
13.642	0.288	10.135	18.598	13.614	1.397	0.014	0.186379	64.7151
	Surface oil Content
	Empty Petridish	Petridish + Sample	Surface oil	% Surface oil	% EE
	37.677	0.034	0.068	6.8	63.9293
	37.677	0.034	0.068	6.8	63.6015
	37.677	0.035	0.07	7	62.4422

## Sheet: BF4
Total Oil content
Empty vial	Wmc	Wbuff	Wsol	Empty Container	Wext	Woil	Wtotal	Pay load %
13.831	0.281	10.332	18.595	13.931	1.568	0.016	0.189745	67.5249
13.831	0.288	10.342	18.605	13.931	1.557	0.016	0.191188	66.3848
13.831	0.287	10.337	18.6	13.931	1.557	0.016	0.191137	66.5982
	Surface oil Content
	Empty Petridish	Petridish + Sample	Surface oil	% Surface oil	% EE
	37.326	0.0365	0.073	7.3	61.5273
	37.326	0.0358	0.0716	7.16	62.55
	37.326	0.036	0.072	7.2	62.3306
