# Supplementary material for: Dataset on applying HPMC polymer to improve encapsulation efficiency and stability of the fish oil: In vitro evaluation
Source: Data Brief. 2020 Aug 4;32:106111. doi: 10.1016/j.dib.2020.106111 (PMC7452702; doi:10.1016/j.dib.2020.106111)
Supplement: Supplementary file 2 [file mmc2.xlsx]

## Sheet: Summary
Formulation	Total Oil (g)			Oil in the microcapsule (Pay Load) %			Surface Oil (g)
	Trial 1	Trial 2	Trial 3	Trial 1	Trial 2	Trial 3	Trial 1	Trial 2	Trial 3
AF1-SD	0.149	0.149	0.149	52.3	51.8	52.5	0.036	0.038	0.037
AF2-SD	0.178	0.177	0.176	62.9	62.4	61.8	0.05	0.0516	0.049
AF3-SD	0.199	0.199	0.202	68.5	67.5	69.5	0.06	0.062	0.06
AF4-SD	0.206	0.202	0.209	71.5	69.3	72.6	0.062	0.061	0.0592
Formulation	Surface oil %			Encapsulation Efficiency %
	Trial 1	Trial 2	Trial 3	Trial 1	Trial 2	Trial 3
AF1-SD	3.6	3.8	3.7	75.93	74.44	75.27
AF2-SD	5	5.16	4.9	71.99	70.9	72.18
AF3-SD	6	6.2	6	69.98	68.86	70.33
AF4-SD	7	6.6	7.2	66.11	67.27	65.55

## Sheet: AF1
Total Oil Content
Empty vial	Wmc	Wbuff	Wsol	Empty Container	Wext	Woil	Wtotal	Pay load %
13.826	0.286	10.169	18.805	13.698	1.383	0.011	0.14957	52.2971
13.826	0.287	10.17	18.806	13.698	1.391	0.011	0.148717	51.8179
13.826	0.285	10.168	18.804	13.698	1.257	0.01	0.149594	52.4892
	Surface oil Content
	Empty Petridish	Petridish + Sample	Surface oil	% Surface oil	Encapsulation efficiency (%)
	50.678	0.018	0.036	3.6	75.931
	50.678	0.019	0.038	3.8	74.4482
	50.678	0.0185	0.037	3.7	75.2664

## Sheet: AF2
	Total Oil Content
Empty vial	Wmc	Wbuff	Wsol	Empty Container	Wext	Woil	Wtotal	Pay load %
13.603	0.284	10.317	19.198	13.79	1.398	0.013	0.178522	62.8599
13.603	0.284	10.176	19.058	13.79	1.397	0.013	0.177347	62.4462
13.603	0.285	10.174	19.061	13.79	1.407	0.013	0.176114	61.7945
	Surface oil Content
	Empty Petridish	Petridish + Sample	Surface oil	% Surface oil	Encapsulation efficiency (%)
	37.601	0.025	0.05	5	71.9923
	37.601	0.0258	0.0516	5.16	70.9045
	37.601	0.0245	0.049	4.9	72.1772

## Sheet: AF3
	Total Oil Content
Empty vial	Wmc	Wbuff	Wsol	Empty Container	Wext	Woil	Wtotal	Pay load %
13.831	0.292	10.534	19.364	13.535	1.453	0.015	0.199904	68.4602
13.831	0.295	10.537	19.368	13.535	1.459	0.015	0.199123	67.4992
13.831	0.291	10.533	19.36	13.535	1.436	0.015	0.202228	69.4943
	Surface oil Content
	Empty Petridish	Petridish + Sample	Surface oil	% Surface oil	Encapsulation efficiency (%)
	37.599	0.03	0.06	6	69.9855
	37.599	0.031	0.062	6.2	68.8634
	37.599	0.03	0.06	6	70.3306

## Sheet: AF4
	Total Oil Content
Empty vial	Wmc	Wbuff	Wsol	Empty Container	Wext	Woil	Wtotal	Pay load %
13.746	0.289	10.188	18.887	105.933	1.463	0.016	0.206556	71.4728
13.746	0.291	10.191	18.892	105.933	1.499	0.016	0.201649	69.2952
13.746	0.288	10.187	18.889	105.933	1.446	0.016	0.209007	72.5718
	Surface oil Content
	Empty Petridish	Petridish + Sample	Surface oil	% Surface oil	Encapsulation efficiency (%)
	50.674	0.035	0.07	7	66.1109
	50.674	0.033	0.066	6.6	67.2699
	50.674	0.036	0.072	7.2	65.5514
