# Supplementary material for: Dataset on applying HPMC polymer to improve encapsulation efficiency and stability of the fish oil: In vitro evaluation
Source: Data Brief. 2020 Aug 4;32:106111. doi: 10.1016/j.dib.2020.106111 (PMC7452702; doi:10.1016/j.dib.2020.106111)
Supplement: Supplementary file 3 [file mmc3.xlsx]

## Sheet: Sheet1
	Emulsion Preparation
	Formulation	HPMC content (g)	PEG 6000 (g)	Fish oil content (g)	Water content (ml)	Homogenization RPM (10minutes)
	BF-1	10	0.5	10	179.5	12000
	BF-2	7.5	0.5	10	182	12000
	BF-3	5	0.5	10	184.5	12000
	BF-4	2.5	0.5	10	187	12000
Characterization - Emulsion
Formulation	Solid Content (%)	Particle size D(4,3) µm			Viscosity (mPA)
		Trial 1	Trial 2	Trial 3	Trial 1	Trial 2	Trial 3
BF-1	10.25	6.73	6.77	6.79	35.7	35.5	35.6
BF-2	9	11.87	11.88	11.88	17.6	17.4	17.5
BF-3	7.75	17.87	17.79	17.83	13.9	13.7	13.8
BF-4	6.5	19.31	19.38	19.37	8.7	8.6	8.5

## Sheet: Sheet3
		Formulation	Creaming index1	Creaming index2	Creaming index3	Avg
		1	3	3.6	3	3.2
		2	7.8	8	8.2	8
		3	20	18	19	19
		4	5	5.1	5	5.03333
