# Supplementary material for: Dataset on applying HPMC polymer to improve encapsulation efficiency and stability of the fish oil: In vitro evaluation
Source: Data Brief. 2020 Aug 4;32:106111. doi: 10.1016/j.dib.2020.106111 (PMC7452702; doi:10.1016/j.dib.2020.106111)
Supplement: Supplementary file 4 [file mmc4.xlsx]

## Sheet: Sheet1
	Emulsion Preparation
	Formulation	HPMC content (g)	PEG 6000 (g)	Fish oil content (g)	Water content (g)	Homogenization RPM (10minutes)
	AF-1	10	0.5	10	179.5	13000
	AF-2	7.5	0.5	10	182	13000
	AF-3	5	0.5	10	184.5	13000
	AF-4	2.5	0.5	10	187	13000
Characterization - Emulsion
Formulation	Solid Content (%)	Particle size D(4,3) µm			Viscosity (mPA)
		Trial 1	Trial 2	Trial 3	Trial 1	Trial 2	Trial 3
AF-1	10.25	3.69	3.74	3.72	63.1	63.4	63.3
AF-2	9	7.18	7.22	7.2	42.8	42.9	43
AF-3	7.75	12.75	12.77	12.78	29.4	29.2	29.3
AF-4	6.5	13.65	13.68	13.66	11.8	11.8	11.9

## Sheet: Sheet3
		Formulation	Creaming index1	Creaming index2	Creaming index3	Avg
		1	3	3.6	3	3.2
		2	7.8	8	8.2	8
		3	20	18	19	19
		4	50	51	50	50.3333
