# Supplementary material for: Dataset on applying HPMC polymer to improve encapsulation efficiency and stability of the fish oil: In vitro evaluation
Source: Data Brief. 2020 Aug 4;32:106111. doi: 10.1016/j.dib.2020.106111 (PMC7452702; doi:10.1016/j.dib.2020.106111)
Supplement: Supplementary file 5 [file mmc5.xlsx]

## Sheet: 1
Formulation	Time (Days)	Sample Weight (g)	Oil Weight (g)	Unit	Titration volume (ml)	Molarity (M)	PV (mEq O/Kg oil)
BF4	0	1	0.092	1000	0.8	0.0025	21.7391
	7	1	0.087	1000	0.9	0.0025	25.8621
	14	1	0.085	1000	0.9	0.0025	26.4706
	21	1	0.097	1000	1.1	0.0025	28.3505
	28	1	0.084	1000	1.1	0.0025	32.7381
BF3	0	1	0.085	1000	0.7	0.0025	20.5882
	7	1	0.093	1000	0.9	0.0025	24.1935
	14	1	0.082	1000	0.9	0.0025	27.439
	21	1	0.085	1000	1	0.0025	29.4118
	28	1	0.087	1000	1.1	0.0025	31.6092
BF2	0	1	0.085	1000	0.6	0.0025	17.6471
	7	1	0.086	1000	0.72	0.0025	20.9302
	14	1	0.086	1000	0.75	0.0025	21.8023
	21	1	0.091	1000	0.9	0.0025	24.7253
	28	1	0.09	1000	1	0.0025	27.7778
BF1	0	1	0.094	1000	0.62	0.0025	16.4894
	7	1	0.091	1000	0.64	0.0025	17.5824
	14	1	0.079	1000	0.64	0.0025	20.2532
	21	1	0.097	1000	0.86	0.0025	22.1649
	28	1	0.092	1000	0.93	0.0025	25.2717

## Sheet: 2
Formulation	Time (Days)	Sample Weight (g)	Oil Weight (g)	Unit	Titration volume (ml)	Molarity (M)	PV (mEq O/Kg oil)
BF4	0	1	0.091	1000	0.8	0.0025	21.9133
	7	1	0.087	1000	0.9	0.0025	25.1424
	14	1	0.086	1000	0.9	0.0025	26.1156
	21	1	0.094	1000	1.1	0.0025	28.4466
	28	1	0.088	1000	1.1	0.0025	32.1299
BF3	0	1	0.082	1000	0.7	0.0025	20.1222
	7	1	0.093	1000	0.9	0.0025	24.5566
	14	1	0.086	1000	0.9	0.0025	27.9912
	21	1	0.088	1000	1	0.0025	29.1144
	28	1	0.087	1000	1.1	0.0025	31.1155
BF2	0	1	0.085	1000	0.6	0.0025	17.6144
	7	1	0.088	1000	0.72	0.0025	20.5522
	14	1	0.089	1000	0.75	0.0025	21.1477
	21	1	0.091	1000	0.9	0.0025	24.1499
	28	1	0.092	1000	1	0.0025	27.5611
BF1	0	1	0.094	1000	0.62	0.0025	16.2255
	7	1	0.091	1000	0.64	0.0025	17.2261
	14	1	0.079	1000	0.64	0.0025	20.1164
	21	1	0.097	1000	0.86	0.0025	22.2288
	28	1	0.092	1000	0.93	0.0025	25.5488

## Sheet: 3
Formulation	Time (Days)	Sample Weight (g)	Oil Weight (g)	Unit	Titration volume (ml)	Molarity (M)	PV (mEq O/Kg oil)
BF4	0	1	0.093	1000	0.8	0.0025	21.4415
	7	1	0.088	1000	0.9	0.0025	25.9442
	14	1	0.086	1000	0.9	0.0025	26.6633
	21	1	0.091	1000	1.1	0.0025	28.1522
	28	1	0.086	1000	1.1	0.0025	32.1155
BF3	0	1	0.087	1000	0.7	0.0025	20.4455
	7	1	0.097	1000	0.9	0.0025	23.8922
	14	1	0.088	1000	0.9	0.0025	27.9399
	21	1	0.088	1000	1	0.0025	28.9155
	28	1	0.091	1000	1.1	0.0025	30.9911
BF2	0	1	0.093	1000	0.6	0.0025	17.1499
	7	1	0.088	1000	0.72	0.0025	20.1533
	14	1	0.094	1000	0.75	0.0025	21.4422
	21	1	0.091	1000	0.9	0.0025	24.5515
	28	1	0.096	1000	1	0.0025	27.1155
BF1	0	1	0.088	1000	0.62	0.0025	16.5478
	7	1	0.086	1000	0.64	0.0025	17.8847
	14	1	0.083	1000	0.64	0.0025	20.5521
	21	1	0.089	1000	0.86	0.0025	22.5812
	28	1	0.085	1000	0.93	0.0025	24.9877

## Sheet: Sheet2
	Formulation	Time (Days)	PV (mEq O/Kg oil)
	BF4	0	21.74
		7	25.86
		14	26.47
		21	28.35
		28	32.74
	BF3	0	20.59
		7	24.19
		14	27.44
		21	29.41
		28	31.61
	BF2	0	17.65
		7	20.93
		14	21.8
		21	24.73
		28	27.78
	BF1	0	16.49
		7	17.58
		14	20.25
		21	22.16
		28	25.27

## Sheet: Summary & graph
Formulation	Time (Days)	PV (mEq O2/Kg oil)	PV (mEq O2/Kg oil)	PV (mEq O2/Kg oil)	Mean	STD
BF4	0	21.74	21.91	21.44	21.6967	0.237978
	7	25.86	25.14	25.91	25.6367	0.430852
	14	26.47	26.11	26.66	26.4133	0.279344
	21	28.35	28.44	28.15	28.3133	0.148436
	28	32.74	32.12	32.11	32.3233	0.360879
BF3	0	20.59	20.12	20.44	20.3833	0.240069
	7	24.19	24.55	23.89	24.21	0.330454
	14	27.44	27.99	27.93	27.7867	0.301717
	21	29.41	29.11	28.91	29.1433	0.251661
	28	31.61	31.11	30.99	31.2367	0.328836
BF2	0	17.65	17.61	17.15	17.47	0.277849
	7	20.93	20.55	20.15	20.5433	0.390043
	14	21.8	21.15	21.44	21.4633	0.325628
	21	24.73	24.15	24.55	24.4767	0.296873
	28	27.78	27.56	27.11	27.4833	0.341516
BF1	0	16.49	16.22	16.55	16.42	0.175784
	7	17.58	17.22	17.88	17.56	0.330454
	14	20.25	20.11	20.55	20.3033	0.224796
	21	22.16	22.22	22.58	22.32	0.227156
	28	25.27	25.55	24.99	25.27	0.28
