# Supplementary material for: Dataset on applying HPMC polymer to improve encapsulation efficiency and stability of the fish oil: In vitro evaluation
Source: Data Brief. 2020 Aug 4;32:106111. doi: 10.1016/j.dib.2020.106111 (PMC7452702; doi:10.1016/j.dib.2020.106111)
Supplement: Supplementary file 6 [file mmc6.xlsx]

## Sheet: 1
	Formulation	Time (Days)	Sample Weight (g)	Oil Weight (g)	Unit	Titration volume (ml)	Molarity (M)	PV (mEq O/Kg oil)
	AF4	0	1	0.086	1000	0.7	0.0025	20.3488
		7	1	0.098	1000	0.9	0.0025	22.9592
		14	0.5	0.079	1000	0.8	0.0025	25.3165
		21	1	0.069	1000	0.8	0.0025	28.9855
		28	1	0.074	1000	0.92	0.0025	31.0811
	AF3	0	1	0.082	1000	0.6	0.0025	18.2927
		7	1	0.093	1000	0.9	0.0025	24.1935
		14	1	0.062	1000	0.7	0.0025	28.2258
		21	1	0.089	1000	1.04	0.0025	29.2135
		28	1	0.093	1000	1.14	0.0025	30.6452
	AF2	0	1	0.083	1000	0.5	0.0025	15.0602
		7	1	0.084	1000	0.65	0.0025	19.3452
		14	1	0.087	1000	0.75	0.0025	21.5517
		21	1	0.089	1000	0.8	0.0025	22.4719
		28	1	0.089	1000	0.9	0.0025	25.2809
	AF1	0	1	0.093	1000	0.31	0.0025	8.33333
		7	1	0.089	1000	0.37	0.0025	10.3933
		14	1	0.085	1000	0.5	0.0025	14.7059
		21	1	0.088	1000	0.7	0.0025	19.8864
		28	1	0.085	1000	0.72	0.0025	21.1765

## Sheet: 2
Formulation	Time (Days)	Sample Weight (g)	Oil Weight (g)	Unit	Titration volume (ml)	Molarity (M)	PV (mEq O/Kg oil)
AF4	0	1	0.088	1000	0.7	0.0025	20.9914
	7	1	0.092	1000	0.9	0.0025	22.5492
	14	0.5	0.088	1000	0.8	0.0025	25.659
	21	1	0.085	1000	0.8	0.0025	28.125
	28	1	0.083	1000	0.92	0.0025	31.1693
AF3	0	1	0.082	1000	0.6	0.0025	18.4588
	7	1	0.093	1000	0.9	0.0025	24.335
	14	1	0.078	1000	0.7	0.0025	28.5512
	21	1	0.072	1000	1.04	0.0025	29.1159
	28	1	0.082	1000	1.14	0.0025	30.15
AF2	0	1	0.083	1000	0.5	0.0025	15.4621
	7	1	0.084	1000	0.65	0.0025	19.8516
	14	1	0.083	1000	0.75	0.0025	21.1488
	21	1	0.082	1000	0.8	0.0025	22.6422
	28	1	0.079	1000	0.9	0.0025	24.8811
AF1	0	1	0.088	1000	0.31	0.0025	8.18421
	7	1	0.074	1000	0.37	0.0025	10.1942
	14	1	0.078	1000	0.5	0.0025	14.8714
	21	1	0.088	1000	0.7	0.0025	19.1252
	28	1	0.085	1000	0.72	0.0025	21.3381

## Sheet: 3
Formulation	Time (Days)	Sample Weight (g)	Oil Weight (g)	Unit	Titration volume (ml)	Molarity (M)	PV (mEq O/Kg oil)
AF4	0	1	0.086	1000	0.7	0.0025	20.1124
	7	1	0.098	1000	0.9	0.0025	22.1456
	14	0.5	0.079	1000	0.8	0.0025	25.6722
	21	1	0.069	1000	0.8	0.0025	28.9516
	28	1	0.074	1000	0.92	0.0025	31.6516
AF3	0	1	0.082	1000	0.6	0.0025	18.8767
	7	1	0.093	1000	0.9	0.0025	23.8952
	14	1	0.062	1000	0.7	0.0025	27.9367
	21	1	0.089	1000	1.04	0.0025	28.9152
	28	1	0.093	1000	1.14	0.0025	30.4516
AF2	0	1	0.083	1000	0.5	0.0025	15.2671
	7	1	0.084	1000	0.65	0.0025	19.5488
	14	1	0.087	1000	0.75	0.0025	21.4381
	21	1	0.089	1000	0.8	0.0025	22.5511
	28	1	0.089	1000	0.9	0.0025	25.1816
AF1	0	1	0.093	1000	0.31	0.0025	8.12811
	7	1	0.089	1000	0.37	0.0025	10.2242
	14	1	0.085	1000	0.5	0.0025	14.1171
	21	1	0.088	1000	0.7	0.0025	19.5525
	28	1	0.085	1000	0.72	0.0025	21.8317

## Sheet: Summary & graph
Formulation	Time (Days)	PV (mEq O2/Kg oil)	PV (mEq O2/Kg oil)	PV (mEq O2/Kg oil)	Mean	STD
AF4	0	20.35	20.99	20.11	20.4833	0.454899
	7	22.96	22.54	22.14	22.5467	0.410041
	14	25.32	25.16	25.66	25.38	0.255343
	21	28.99	28.12	28.95	28.6867	0.491155
	28	31.08	31.16	31.65	31.2967	0.308599
AF3	0	18.29	18.45	18.88	18.54	0.305123
	7	24.19	24.33	23.89	24.1367	0.224796
	14	28.23	28.55	27.93	28.2367	0.310054
	21	29.21	29.11	28.91	29.0767	0.152753
	28	30.65	30.15	30.45	30.4167	0.251661
AF2	0	15.06	15.46	15.26	15.26	0.2
	7	19.35	19.85	19.55	19.5833	0.251661
	14	21.55	21.15	21.44	21.38	0.20664
	21	22.47	22.64	22.55	22.5533	0.085049
	28	25.28	24.88	25.18	25.1133	0.208167
AF1	0	8.33	8.18	8.13	8.21333	0.104083
	7	10.39	10.19	10.22	10.2667	0.107858
	14	14.71	14.87	14.11	14.5633	0.400666
	21	19.89	19.12	19.55	19.52	0.385876
	28	21.18	21.33	21.83	21.4467	0.340343
