# Supplementary material for: Dataset on applying HPMC polymer to improve encapsulation efficiency and stability of the fish oil: In vitro evaluation
Source: Data Brief. 2020 Aug 4;32:106111. doi: 10.1016/j.dib.2020.106111 (PMC7452702; doi:10.1016/j.dib.2020.106111)
Supplement: Supplementary file 7 [file mmc7.xlsx]

## Sheet: Sheet1
	Characterization - Powder
	Formulation	Particle size D(4,3) µm			Moisture content %
		Trial 1	Trial 2	Trial 3	Trial 1	Trial 2	Trial 3
	BF1-SD	27.88	27.81	27.84	4.39	4.31	4.35
	BF2-SD	26.91	26.83	26.86	5.81	5.88	5.79
	BF3-SD	24.71	24.65	24.62	7.33	7.25	7.27
	BF4-SD	22.07	22.03	22.1	4.81	4.89	4.8
	Wettability (second)			Bulk Density
	Trial 1	Trial 2	Trial 3	Trial 1	Trial 2	Trial 3
	960	960	960	0.174	0.175	0.169
	720	720	720	0.154	0.138	0.142
	540	540	540	0.127	0.131	0.13
	480	480	480	0.095	0.088	0.088
	Formulation	Flowability & Cohesiveness
		Carr Index (%) Trial 1	Carr Index (%) Trial 2	Carr Index (%) Trial 3	Hausner Ratio Trial 1	Hausner Ratio Trial 2	Hausner Ratio Trial 3
	BF1-SD	7.44681	7.89474	8.15217	1.08046	1.08571	1.08876
	BF2-SD	3.14465	9.80392	10.1266	1.03247	1.1087	1.11268
	BF3-SD	15.3333	10.274	10.3448	1.1811	1.1145	1.11538
	BF4-SD	17.3913	22.807	25.4237	1.21053	1.29545	1.34091
	Formulation	Tapped Density
		Trial 1	Trial 2	Trial 3
	BF1-SD	0.188	0.19	0.184
	BF2-SD	0.159	0.153	0.158
	BF3-SD	0.15	0.146	0.145
	BF4-SD	0.115	0.114	0.118
	Formulation	% Fish oil release in In vitro gastric and intestinal digestion
		SGF % Trial 1	SGF % Trial 2	SGF % Trial 3	SGF+SIF % Trial 1	SGF+SIF % Trial 2	SGF+SIF % Trial 3
	BF1-SD	20.5	23.4	22.1	49.9	54.2	51.4
	BF2-SD	30.1	31.5	29.3	59.8	61.1	57.4
	BF3-SD	53.4	51.7	54.4	69.4	67.9	66.8
	BF4-SD	67.7	68.9	65.6	80.2	81.1	79.7
	Formulation	Particle density (gm/ml)			Porosity (%)
		Trial 1	Trial 2	Trial 3	Trial 1	Trial 2	Trial 3
	BF1-SD	0.48	0.5	0.5	60.52	62	63.2
	BF2-SD	0.45	0.43	0.45	65.02	64.81	65.24
	BF3-SD	0.43	0.42	0.43	65.5	64.96	66.65
	BF4-SD	0.4	0.38	0.4	71.25	70.36	70.5

## Sheet: Bulk and tapped density
				Bulk Density
Formulation	Tare Weight (gm)			Power + Cylinder Weight (gm)			Power Weight (gm)
	Trial 1	Trial 2	Trial 3	Trial 1	Trial 2	Trial 3	Trial 1	Trial 2	Trial 3
BF1-SD	31.049	31.049	31.049	32.788	32.799	32.724	1.739	1.75	1.675
BF2-SD	31.049	31.049	31.049	32.555	32.402	32.441	1.506	1.353	1.392
BF3-SD	31.049	31.049	31.049	32.264	32.308	32.297	1.215	1.259	1.248
BF4-SD	31.049	31.049	31.049	31.974	31.899	31.906	0.925	0.85	0.857
		Formulation	Reading from the cylinder (ml)			Bulk Density (gm/ml)
			Trial 1	Trial 2	Trial 3	Trial 1	Trial 2	Trial 3
		BF1-SD	10	10	9.9	0.1739	0.175	0.169192
		BF2-SD	9.8	9.8	9.8	0.153673	0.138061	0.142041
		BF3-SD	9.6	9.6	9.6	0.126563	0.131146	0.13
		BF4-SD	9.7	9.7	9.7	0.0953608	0.0876289	0.0883505
				Tapped Densty
Formulation	Powder Weight (gm)			Tapped Volume (ml)			Tapped Density (gm/ml)
BF1-SD	1.9	1.9	1.9	10.1	10	10.3	0.188119	0.19	0.184466
BF2-SD	1.56	1.5	1.56	9.8	9.8	9.9	0.159184	0.153061	0.157576
BF3-SD	2.1	2	2.1	14	13.7	14.5	0.15	0.145985	0.144828
BF4-SD	1.039	1.039	1.039	9	9.1	8.8	0.115444	0.114176	0.118068

## Sheet: particle density
Formulation	Powder Weight (gm)			Volume of petroleum ether (ml)			Volume (ml)
	Trial 1	Trial 2	Trial 3	Trial 1	Trial 2	Trial 3	Trial 1	Trial 2	Trial 3
BF1	1	1	1	6	6	6	2.1	2	2
BF2	1	1	1	6	6	6	2.2	2.3	2.2
BF3	1	1	1	6	6	6	2.3	2.4	2.3
BF4	1	1	1	6	6	6	2.5	2.6	2.5
				Particle density (gm/ml)			Porosity (%)
				Trial 1	Trial 2	Trial 3	Trial 1	Trial 2	Trial 3
				0.47619	0.5	0.5	60.52	62	63.2
				0.454545	0.434783	0.454545	65.02	64.81	65.24
				0.434783	0.416667	0.434783	65.5	64.96	66.65
				0.4	0.384615	0.4	71.25	70.36	70.5
