# Supplementary material for: Dataset on applying HPMC polymer to improve encapsulation efficiency and stability of the fish oil: In vitro evaluation
Source: Data Brief. 2020 Aug 4;32:106111. doi: 10.1016/j.dib.2020.106111 (PMC7452702; doi:10.1016/j.dib.2020.106111)
Supplement: Supplementary file 8 [file mmc8.xlsx]

## Sheet: Sheet1
	Characterization - Powder
	Formulation	Particle size D(4,3) µm			Moisture content %
		Trial 1	Trial 2	Trial 3	Trial 1	Trial 2	Trial 3
	AF1-SD	54.77	54.61	54.64	3.89	3.81	3.84
	AF2-SD	26.55	26.44	26.48	5.11	5.09	5.02
	AF3-SD	23.92	23.99	23.98	3.41	3.42	3.36
	AF4-SD	22.95	22.99	22.97	4.86	4.94	4.87
	Formulation	Wettability (second)			Bulk Density (g/mL)
		Trial 1	Trial 2	Trial 3	Trial 1	Trial 2	Trial 3
	AF1-SD	1260	1260	1260	0.134	0.133	0.132
	AF2-SD	1140	1140	1140	0.121	0.12	0.121
	AF3-SD	900	900	900	0.119	0.118	0.117
	AF4-SD	840	840	840	0.115	0.116	0.115
	Formulation	Flowability & Cohesiveness
		Carr Index (%) Trial 31	Carr Index (%) Trial 2	Carr Index (%) Trial 3	Hausner Ratio Trial 1	Hausner Ratio Trial 2	Hausner Ratio Trial 3
	AF1-SD	11.8421	9.52381	11.4094	1.13433	1.10526	1.12879
	AF2-SD	15.3846	15.493	15.9722	1.18182	1.18333	1.19008
	AF3-SD	11.8519	15.1079	15.2174	1.13445	1.17797	1.17949
	AF4-SD	11.5385	8.66142	12.8788	1.13043	1.09483	1.14783
	Formulation	% Fish oil release in In vitro gastric and intestinal digestion
		SGF % Trial 1	SGF % Trial 2	SGF % Trial 3	SGF + SIF % Trial 1	SGF + SIF % Trial 2	SGF + SIF % Trial 3
	AF1-SD	17.5	18.4	18.9	45.8	47.5	44.9
	AF2-SD	20.1	21.2	20.6	67.7	64.6	68.7
	AF3-SD	31.2	32.7	33.1	72.3	73.8	75.1
	AF4-SD	42.4	43.6	44.9	82.1	84.7	79.5
	Formulation	Particle density (gm/ml)			Porosity (%)
		Trial 1	Trial 2	Trial 3	Trial 1	Trial 2	Trial 3
	AF1-SD	0.4	0.385	0.4	62	61.78	62.75
	AF2-SD	0.4	0.4	0.417	64.25	64.5	65.44
	AF3-SD	0.417	0.435	0.417	67.6	68.03	66.88
	AF4-SD	0.435	0.435	0.435	70.1	70.79	69.64
	Formulation	Tapped Density (g/mL)
		Trial 1	Trial 2	Trial 3
	AF1-SD	0.152	0.147	0.149
	AF2-SD	0.143	0.142	0.144
	AF3-SD	0.135	0.139	0.138
	AF4-SD	0.13	0.127	0.132

## Sheet: Bulk and tapped density
				Bulk Density
Formulation	Tare Weight (gm)			Power + Cylinder Weight (gm)			Power Weight (gm)
	Trial 1	Trial 2	Trial 3	Trial 1	Trial 2	Trial 3	Trial 1	Trial 2	Trial 3
AF1-SD	24.803	24.803	24.803	26.091	26.082	26.069	1.288	1.279	1.266
AF2-SD	24.803	24.803	24.803	25.977	25.972	25.974	1.174	1.169	1.171
AF3-SD	24.803	24.803	24.803	25.971	25.963	25.951	1.168	1.16	1.148
AF4-SD	24.803	24.803	24.803	25.931	25.941	25.933	1.128	1.138	1.13
			Formulation	Reading from the cylinder (ml)			Bulk Density (gm/ml)
				Trial 1	Trial 2	Trial 3	Trial 1	Trial 2	Trial 3
			AF1-SD	9.6	9.6	9.6	0.134167	0.133229	0.131875
			AF2-SD	9.7	9.7	9.7	0.121031	0.120515	0.120722
			AF3-SD	9.8	9.8	9.8	0.119184	0.118367	0.117143
			AF4-SD	9.8	9.8	9.8	0.115102	0.116122	0.115306
				Tapped Densty
Formulation	Powder Weight (gm)			Tapped Volume (ml)			Tapped Density (gm/ml)
AF1-SD	1.5	1.5	1.5	9.9	10.2	10.1	0.151515	0.147059	0.148515
AF2-SD	1.5	1.5	1.5	10.5	10.6	10.4	0.142857	0.141509	0.144231
AF3-SD	1.5	1.5	1.5	11.1	10.8	10.9	0.135135	0.138889	0.137615
AF4-SD	1.5	1.5	1.5	11.5	11.8	11.4	0.130435	0.127119	0.131579

## Sheet: particle density
	Formulation	Powder Weight (gm)			Volume of petroleum ether (ml)			Volume (ml)
		Trial 1	Trial 2	Trial 3	Trial 1	Trial 2	Trial 3	Trial 1	Trial 2	Trial 3
	AF1-SD	1	1	1	6	6	6	2.5	2.6	2.5
	AF2-SD	1	1	1	6	6	6	2.5	2.5	2.4
	AF3-SD	1	1	1	6	6	6	2.4	2.3	2.4
	AF4-SD	1	1	1	6	6	6	2.3	2.3	2.3
	Formulation	Particle density (gm/ml)			Porosity (%)
		Trial 1	Trial 2	Trial 3	Trial 1	Trial 2	Trial 3
	AF1-SD	0.4	0.384615	0.4	62	61.78	62.75
	AF2-SD	0.4	0.4	0.416667	64.25	64.5	65.44
	AF3-SD	0.416667	0.434783	0.416667	67.6	68.03	66.88
	AF4-SD	0.434783	0.434783	0.434783	70.1	70.79	69.64
