# Supplementary material for: Dataset on applying HPMC polymer to improve encapsulation efficiency and stability of the fish oil: In vitro evaluation
Source: Data Brief. 2020 Aug 4;32:106111. doi: 10.1016/j.dib.2020.106111 (PMC7452702; doi:10.1016/j.dib.2020.106111)
Supplement: Supplementary file 9 [file mmc9.xml]

<?xml version="1.0" encoding="utf-8" standalone="no"?>
<data>
  <datasets>
    <author>zaidul@iium.edu.my;zaidulsarker@yahoo.com</author>
    <type>0</type>
    <dataset>
      <value>2</value>
      <reason>The data that has been used is confidential</reason>
      <comments />
    </dataset>
  </datasets>
</data>
